# Supplementary material for: Spatiotemporal evolution and driving mechanism of regional shrinkage at the county scale: The three provinces in northeastern China
Source: PLoS One. 2022 Aug 22;17(8):e0271909. doi: 10.1371/journal.pone.0271909 (PMC9394843; doi:10.1371/journal.pone.0271909)
Supplement: S1 Data — (XLSX) [file pone.0271909.s001.xlsx]

## Sheet: Regional population
ten thousand person	2012	2015	2018
Shenyang	522.1	529.86	601
Kangping	35	35	34.2
Faku	45	45	43.8204
Xinmin	69	68	66.5647
Dalian	299.2	304.9	400
Changhai	7	7	7.1226
Wafangdian	100	100	98.8588
Zhuanghe	91	90	88.8519
Anshan	151.9	150.1	148
Taian	38	37	36.511
Youyan	52	52	50.5674
Haicheng	109	108	107.12
Fushun	144.1	141.23	136
Fushun County	12	12	11.3088
Xinbin	30	30	29.0343
Qingyuan	34	33	32.0545
Benxi	94.2	92.54	89
Benxi County	29	29	28.0956
Huanren	30	30	28.968
Dandong	78.6	78	78
Kuandian	43	49	42.393
Donggang	61	61	59.7876
Fengcheng	58	57	56.4686
Jinzhou	93.8	97.19	95
Heishan	62	61	58.7239
Yi County	43	42	40.9248
Linghai	53	52	50.233
Beizhen	52	52	50.4989
Yingkou	91.5	92.79	94
Gaizhou	72	70	68.73
Dashiqiao	72	70	69.0337
Fuxin	77.9	76.42	74
Fuxin County	72	72	70.731
Zhangwu	41	41	39.8556
Liaoyang	88	87.19	85
Liaoyang County	57	48	46.4407
Dengta	45	45	43.6065
Panjin	63.9	64.5	103
Panshan	30	28	27.3786
Tieling	44.1	43.52	43
Tieling County	39	39	37.8601
Xifeng	34	34	33.2079
Changtu	103	102	99.262
Diaobingshan	24	24	23.9
Kaiyuan	53	58	56.0378
Chaoyang	60.8	61.11	61
Chaoyang County	57	57	55.5097
Jianping	58	59	57.7573
Harqin	42	43	41.9557
Beipiao	58	58	55.8144
Lingyuan	66	69	63.7
Huludao	98.5	94.14	97
Suizhong	64	65	63.9109
Jianchang	63	63	62.054
Xingcheng	55	54	53.2568
Changchun	363	436.11	442
Nongan	110	115	112.647
Yushu	131	126	122.965
Dehui	83	94	92.56
Jilin	182.3	181.88	180
Yongji	39	34	32.72
Jiaohe	45	44	42.183
Huadian	45	44	42.1509
Shulan	66	64	60.7753
Panshi	54	53	50.6427
Siping	60.3	58.4	68
Lishu	79	70	76.19
Yitong	47	46	44.9557
Shuangliao	41	37	39.2536
Gongzhuling	108	106	103.1
Liaoyuan	47.3	46.62	45
Dongfeng	40	40	38.6661
Dongliao	35	34	33.5731
Tonghua	44.2	44.05	43
Tonghua County	24	24	23.6063
Huinan	35	34	32.7334
Liuhe	37	37	35.9095
Meihekou	62	61	59.1494
Jian	22	22	21.169
Baishan	59.2	56.76	53
Fusong	29	30	28.2228
Jingyu	15	14	13.4939
Changbai	9	9	7.7969
Linjiang	17	17	15.4241
Songyuan	59.2	56.89	56
Qian Gorlos	59	60	57.2492
Changling	64	64	63.1162
Qianan	31	28	27.1822
Fuyu	77	72	71.0467
Baicheng	50.5	49.72	49
Zhenlai	29	27	26.4606
Tongyu	37	37	35.6552
Taonan	43	43	41.0118
Daan	41	41	38.2016
Yanji	52	54	55.2786
Tumen	12	12	11.0436
Dunhua	46	47	45.6708
Hunchun	22	27	22.8455
Longjing	17	17	15.4043
Helong	19	18	15.8625
Wangqing	24	23	21.8922
Antu	21	21	19.7479
Harbin	471.4	548.72	551
Yilan	41	39	37.9658
Fangzheng	23	23	22.0989
Bin	63	58	56.9697
Bayan	71	68	66.5811
Mulan	27	26	24.9428
Tonghe	26	25	23.5487
Yanshou	27	25	24.6787
Shangzhi	62	58	56.0448
Wuchang	101	92	89.7705
Qiqihar	139.1	136.59	132
Longjiang	60	60	58.0847
Yian	49	49	46.4931
Tailai	32	31	30.349
Gannan	33	33	31.9247
Fuyu	29	30	27.9955
Keshan	47	46	43.9855
Kedong	30	29	27.711
Baiquan	58	57	55.3219
Nehe	73	71	68.125
Jixi	85.5	83.32	78
Jidong	28	27	27.0716
Hulin	16	16	15.1486
Mishan	34	35	39.6504
Hegang	67.3	64.86	61
Luobei	9	9	8.2858
Suibin	13	13	12.2981
Shuangyashan	49.8	19.44	47
Jixian	29	29	27.4631
Youyi	3	4	4.6
Baoqing	31	31	29.3311
Raohe	8	7	7
Daqing	134.9	135.87	137
Zhaozhou	47	44	42.9815
Zhaoyuan	48	45	43.9621
Lindian	27	26	25.14
Durbote	25	24	23.533
Yichun	80.6	76.89	73
Jiayin	6	7	7.0389
Tieli	38	37	34.6
Jiamusi	80.8	77.6	76
Huanan	45	42	41.1128
Huachuan	23	23	18.8195
Tangyuan	27	25	24.3415
Fuyuan	13	9	8.3434
Tongjiang	11	11	10.662
Fujin	39	38	37.3438
Qitaihe	57.1	49.94	47
Boli	32	30	28.3424
Mudanjiang	88.7	88.3	87
Donglin	21	21	20.2973
Linkou	37	35	33.652
Suifenhe	7	7	6.9607
Hailin	40	39	36.5797
Ningan	44	43	41.1182
Muling	29	29	27.1383
Heihe	18.9	20	18
Nenjiang	50	34	31.7507
Xunke	8	8	7.6651
Sunwu	11	10	9.2582
Beian	39	38	42.0494
Wudalianchi	36	36	25.9704
Suihua	88.6	83.5	84
Wangkui	47	46	44.5446
Lanxi	50	50	48.4699
Qinggang	50	51	44.5552
Qingan	41	38	36.6
Mingshui	37	35	33.2909
Suiling	33	31	29.3632
Anda	49	47	45.0922
Zhaodong	94	91	85.9001
Hailun	84	78	75.6616
Huma	5	5	4.4671
Tahe	10	8	7.0628
Mohe	9	8	7.0535

## Sheet: GDP
10000 yuan	2012	2015	2018
Shenyang	52668758	58912469	56174840
Kangping	1818863	1996726	1323643
Faku	2696580	3172398	1997967
Xinmin	4157555	4563837	2346660
Dalian	44975387	35318955	59367665
Changhai	773287	869209	944613
Wafangdian	9573341	9620162	9753030
Zhuanghe	7549602	6519470	6537927
Anshan	11601729	10987311	9470107
Taian	2479376	2308090	1297484
Youyan	2101246	1912542	1185384
Haicheng	8035803	8162023	5582393
Fushun	9296256	8583088	9056720
Fushun County	774023	835370	374431
Xinbin	1158490	1160032	521504
Qingyuan	1392200	1288899	582956
Benxi	7898708	8119867	5862095
Benxi County	1659029	1806895	1262257
Huanren	1566830	1719043	1106515
Dandong	3137192	2330584	2387203
Kuandian	1959765	1403553	859861
Donggang	4749178	3347171	2403548
Fengcheng	4234629	2548445	1906942
Jinzhou	5881933	6104593	7005395
Heishan	1647944	1748353	1193140
Yi County	1076273	1286950	1169920
Linghai	2442132	2542552	1426492
Beizhen	1359351	1597800	1129146
Yingkou	7831263	9408636	8502863
Gaizhou	2192651	1967873	1814279
Dashiqiao	4999379	4002413	3150066
Fuxin	2876466	2727499	2194649
Fuxin County	1581536	1456061	1338789
Zhangwu	1141633	1111816	926468
Liaoyang	5438135	5082729	6003623
Liaoyang County	2368113	2624211	1192792
Dengta	2258745	2722765	1502260
Panjin	7896368	7829379	7856871
Panshan	1848121	1563431	1580795
Tieling	2823324	1431155	1336787
Tieling County	3398396	1118716	986794
Xifeng	827644	648271	473015
Changtu	3011899	1927470	1298436
Diaobingshan	1855486	949460	1034445
Kaiyuan	4722975	1211704	1028697
Chaoyang	2334119	1940511	2130557
Chaoyang County	1378585	1226386	994922
Jianping	1969464	1404483	1185974
Harqin	1162754	1067325	990028
Beipiao	2192458	1670545	1238458
Lingyuan	1826607	1471459	1527938
Huludao	3507647	3522882	4092369
Suizhong	1464493	1495833	1661277
Jianchang	649586	642437	776716
Xingcheng	1280672	1239447	1242950
Changchun	31292738	43139431	57082209
Nongan	3169177	4055037	4988503
Yushu	3405056	4055378	4563436
Dehui	3433828	4050499	5122969
Jilin	13723478	14137909	13649410
Yongji	1217064	1054664	909875
Jiaohe	1949987	2016636	1585915
Huadian	2715604	2616882	1753905
Shulan	1843429	1998684	1762715
Panshi	2851106	2503887	2206915
Siping	2749795	2309060	1809657
Lishu	3255036	2330043	1924619
Yitong	1426118	1672525	1114053
Shuangliao	1807945	1694381	978009
Gongzhuling	3444236	4480518	4015255
Liaoyuan	3486518	4095533	3151594
Dongfeng	1369237	1901098	1825821
Dongliao	1205018	1504009	1238597
Tonghua	2424176	3451108	1540382
Tonghua County	1157194	1319308	1087780
Huinan	805500	1010039	849210
Liuhe	866941	1082376	604237
Meihekou	2477829	3297783	3723200
Jian	830423	1020839	774698
Baishan	3117139	3441615	3125436
Fusong	1512449	1769861	1529299
Jingyu	563439	686994	640384
Changbai	343195	386804	454121
Linjiang	835418	978651	867859
Songyuan	5274441	5150738	3872311
Qian Gorlos	4762594	3382243	2900179
Changling	2455066	3001048	2495271
Qianan	1854710	1980347	1576268
Fuyu	3361434	3575094	2959187
Baicheng	1536430	1791953	1637947
Zhenlai	1125485	1355421	1132464
Tongyu	1020440	1198485	1039012
Taonan	1105534	1395378	1078331
Daan	1214145	1418453	1197260
Yanji	2826605	3092579	3184913
Tumen	388223	437406	232226
Dunhua	1568725	1760677	1239904
Hunchun	1251792	1423353	937005
Longjing	350517	389719	278716
Helong	537236	556015	489814
Wangqing	581331	664787	501285
Antu	585225	681492	512313
Harbin	30053253	42116813	47591980
Yilan	1200740	1762829	1364203
Fangzheng	487178	664191	644004
Bin	2144469	2870167	3049266
Bayan	1245442	1817097	1810756
Mulan	600431	764927	830684
Tonghe	520854	677645	795631
Yanshou	497818	749173	648142
Shangzhi	2198431	2206742	2137363
Wuchang	2784264	3882535	4132765
Qiqihar	5920652	5970360	6494909
Longjiang	837572	925876	1004990
Yian	584452	735240	588607
Tailai	407722	505704	535142
Gannan	509856	535193	600840
Fuyu	546710	666572	716003
Keshan	594341	730253	717162
Kedong	296722	393612	479240
Baiquan	719491	931021	856251
Nehe	1081379	1104870	1147753
Jixi	2024560	1625515	1619691
Jidong	1110118	885319	849439
Hulin	639905	658282	729571
Mishan	971085	938662	1016494
Hegang	2218857	1312757	1503841
Luobei	851528	369705	420069
Suibin	542601	242386	283861
Shuangyashan	1853375	1174841	870916
Jixian	1199895	649382	726751
Youyi	425637	98256	92099
Baoqing	1.79206e+06	834600	885179
Raohe	447410	188814	229744
Daqing	35536534	24475853	24604432
Zhaozhou	1550916	2146226	1155975
Zhaoyuan	1400881	1659586	1014935
Lindian	555988	521177	454313
Durbote	966376	1031745	781928
Yichun	1659008	1474588	1697571
Jiayin	247103	256063	211581
Tieli	669706	740029	810118
Jiamusi	3304387	4063243	4.80916e+06
Huanan	836887	1139649	1433874
Huachuan	400230	419997	631429
Tangyuan	664313	794333	776680
Fuyuan	472378	300078	377830
Tongjiang	408780	468697	473341
Fujin	1258529	1533301	1413652
Qitaihe	2317977	1600799	1932575
Boli	676104	525716	570683
Mudanjiang	3044685	3261282	3554427
Donglin	676104	1618503	1473018
Linkou	844528	1026855	891462
Suifenhe	1113204	1321161	1479239
Hailin	1519142	2076783	1910116
Ningan	1535489	1981550	1944532
Muling	1470717	1820925	1757737
Heihe	256105	301706	358607
Nenjiang	1557638	1621650	1785832
Xunke	209997	219577	266150
Sunwu	117464	113812	135814
Beian	644426	875392	1014187
Wudalianchi	453028	601844	681659
Suihua	995698	1548001	1778102
Wangkui	639013	735512	767291
Lanxi	410229	592821	766747
Qinggang	419495	575468	744991
Qingan	581463	810646	965698
Mingshui	408226	609605	593653
Suiling	541025	719681	634834
Anda	3350706	3281711	2635579
Zhaodong	4461925	4155504	3633360
Hailun	977340	1239662	1481810
Huma	161927	153172	131315
Tahe	234215	202366	186771
Mohe	403956	291107	292852

## Sheet: Government revenue
10000 yuan	2012	2015	2018
Shenyang	6271182	5046348	5971244
Kangping	140017	58373	80528
Faku	240104	88943	106326
Xinmin	254000	99969	111423
Dalian	5915581	4925173	6008458
Changhai	42009	43609	40010
Wafangdian	641174	376450	633311
Zhuanghe	482357	229103	358078
Anshan	1778604	933563	1035834
Taian	100098	45990	57576
Youyan	105226	51028	98268
Haicheng	360018	260161	322710
Fushun	981549	608012	741674
Fushun County	83266	32167	45252
Xinbin	102029	45511	47811
Qingyuan	134689	51979	59237
Benxi	910231	421890	493857
Benxi County	185001	210629	74366
Huanren	140012	50085	58135
Dandong	524173	178674	204511
Kuandian	177966	47099	57225
Donggang	300006	132195	144011
Fengcheng	277588	92078	120748
Jinzhou	742092	523137	738907
Heishan	120000	53000	48100
Yi County	116889	42000	69579
Linghai	215050	85678	107899
Beizhen	121000	51373	54142
Yingkou	1089584	791694	1001236
Gaizhou	210617	101239	89760
Dashiqiao	401981	147756	222307
Fuxin	451410	265748	298803
Fuxin County	105731	60462	69025
Zhangwu	83159	45314	52306
Liaoyang	671866	478541	631684
Liaoyang County	177177	79027	114206
Dengta	253103	119279	148000
Panjin	837760	611351	1176634
Panshan	207483	76486	180308
Tieling	270177	119949	142507
Tieling County	205559	46020	56775
Xifeng	67418	33633	28028
Changtu	100277	63907	51068
Diaobingshan	149566	60005	107869
Kaiyuan	353168	74505	70309
Chaoyang	141920	252945	363128
Chaoyang County	120820	44436	51459
Jianping	226003	73016	78836
Harqin	76318	35059	47497
Beipiao	200100	60098	62747
Lingyuan	130144	78777	100500
Huludao	358932	294046	432049
Suizhong	154107	90532	123086
Jianchang	57088	32558	35067
Xingcheng	117541	119665	127422
Changchun	2915081	3562944	4546731
Nongan	123768	119677	203314
Yushu	100206	88403	124339
Dehui	117731	111189	153279
Jilin	768390	909899	805979
Yongji	66015	53784	72276
Jiaohe	63384	74134	89581
Huadian	128331	131018	100397
Shulan	55058	65224	71231
Panshi	109117	94370	165277
Siping	261698	270596	203310
Lishu	64305	47663	84106
Yitong	45520	46818	58371
Shuangliao	47326	47489	67833
Gongzhuling	146916	210283	237750
Liaoyuan	158328	184755	113527
Dongfeng	40233	56556	68612
Dongliao	40109	39868	50239
Tonghua	185326	155447	190921
Tonghua County	87201	136818	91893
Huinan	65981	77129	85901
Liuhe	75824	99656	80031
Meihekou	156292	281120	372828
Jian	73687	64395	37144
Baishan	213158	190554	126491
Fusong	102158	118518	39560
Jingyu	37234	44451	50858
Changbai	29419	40524	30817
Linjiang	54335	62333	23161
Songyuan	322570	221798	187571
Qian Gorlos	113396	108881	91749
Changling	34996	55894	87097
Qianan	73028	67041	75650
Fuyu	36024	48469	91209
Baicheng	97420	144084	157250
Zhenlai	48068	67890	86497
Tongyu	46270	50529	69039
Taonan	41234	68888	59595
Daan	77295	70418	127067
Yanji	201770	275383	252120
Tumen	25579	23593	14735
Dunhua	105607	144531	169835
Hunchun	107899	203771	165970
Longjing	27329	32913	19242
Helong	35845	47315	8140
Wangqing	48339	65941	69834
Antu	37504	48127	29017
Harbin	3022119	3661865	3541904
Yilan	64419	55016	41221
Fangzheng	29198	32856	18237
Bin	76983	77950	45609
Bayan	38245	33550	35717
Mulan	30593	18700	11554
Tonghe	28995	27206	21010
Yanshou	31291	42061	35264
Shangzhi	55968	56504	36000
Wuchang	68998	87177	75677
Qiqihar	363659	486291	457393
Longjiang	29925	45395	42482
Yian	19869	36254	31877
Tailai	17200	27035	30854
Gannan	18799	37123	32897
Fuyu	31621	38931	43081
Keshan	11282	19746	19993
Kedong	14381	30294	46240
Baiquan	16453	24501	16562
Nehe	26951	44182	30588
Jixi	333603	234897	237327
Jidong	35366	20376	26573
Hulin	29492	50007	41377
Mishan	34279	40150	36186
Hegang	224900	107424	199856
Luobei	35375	35381	35976
Suibin	11173	13062	16568
Shuangyashan	205618	116775	170343
Jixian	38500	19960	25668
Youyi	14802	21038	88720
Baoqing	51158	42163	44728
Raohe	11559	10224	12828
Daqing	1191184	1101808	1389126
Zhaozhou	71968	48830	32993
Zhaoyuan	62305	41959	28996
Lindian	35710	37130	23336
Durbote	42100	42591	34201
Yichun	76733	101548	139726
Jiayin	8886	13777	10007
Tieli	17120	27238	29124
Jiamusi	195901	206516	234039
Huanan	30334	33855	30629
Huachuan	16629	22718	20983
Tangyuan	16466	22129	22504
Fuyuan	18899	20688	19089
Tongjiang	21856	24389	24052
Fujin	47989	50239	61399
Qitaihe	189242	150157	242800
Boli	28698	22337	31950
Mudanjiang	369923	277657	332715
Donglin	75007	50877	37744
Linkou	47317	41433	42388
Suifenhe	90168	44522	47927
Hailin	72277	62123	47995
Ningan	62828	48948	34674
Muling	75577	64228	51396
Heihe	71664	103586	111654
Nenjiang	64035	61906	65173
Xunke	12300	27031	50068
Sunwu	6110	12487	17507
Beian	40080	62100	61840
Wudalianchi	14279	29121	36089
Suihua	39100	46476	53502
Wangkui	29609	34275	41495
Lanxi	13859	24580	34796
Qinggang	10026	19910	29502
Qingan	23125	32184	43066
Mingshui	15588	20979	25699
Suiling	13596	19408	32767
Anda	147730	110580	83770
Zhaodong	165005	199989	87887
Hailun	25288	40687	51268
Huma	8496	8683	11521
Tahe	10296	11435	6560
Mohe	30095	24602	56671

## Sheet: Nighttime light index
	2012	2015	2018
Shenyang	62619	78769.2	108940
Kangping	1877.3	2109.01	3553.21
Faku	2599.62	3121.17	4476.83
Xinmin	4052.37	5149.74	7685.77
Dalian	42285.4	48858.8	64615.4
Changhai	140.458	154.563	299.067
Wafangdian	6498.03	7928.99	12149.1
Zhuanghe	3111.86	3897.7	7006.82
Anshan	12952.1	14150.5	21777.4
Taian	1758.02	2405.68	4508.81
Youyan	6258.81	7548.5	12332.6
Haicheng	13884.1	14392.3	16409.1
Fushun	2540.96	2990.85	4080.73
Fushun County	9910.89	9691.37	14677.7
Xinbin	3228.02	3664.66	4806.69
Qingyuan	3927.77	5940.05	7843.68
Benxi	3036.63	3340.79	7031.59
Benxi County	5921.89	6866.56	9453.36
Huanren	1316.19	1988.5	3848.12
Dandong	1439.93	1761.97	3392.14
Kuandian	5163.78	5841.56	9923.51
Donggang	1646.43	1668.97	3318.15
Fengcheng	9832.02	9494.5	14315.8
Jinzhou	7611.63	7034.3	10623.7
Heishan	5242.88	5426.2	7092.66
Yi County	3979.57	4556.41	6372.96
Linghai	1738.31	2166.3	4341.08
Beizhen	10483.7	11256.6	18509.1
Yingkou	4776.61	5908.19	8030.94
Gaizhou	5201.88	4855.99	6244.35
Dashiqiao	13610.8	16457	25268.5
Fuxin	5797.52	5713.15	10551.5
Fuxin County	2414.02	2531.5	3258.02
Zhangwu	3400.7	3726.97	4949.62
Liaoyang	1334.41	1950.94	3066.96
Liaoyang County	3308.08	4285.12	6833.55
Dengta	1148.11	927.673	1849.68
Panjin	2781.34	3058.19	4446.55
Panshan	4999.19	5128.27	6429.32
Tieling	2420.99	2572.99	5344.92
Tieling County	4000.77	3404.99	6881.85
Xifeng	3104.96	3096.48	5905.3
Changtu	3463.85	3478.67	5883.35
Diaobingshan	6239.2	6695.98	10580.1
Kaiyuan	2944.47	3294.48	6424.42
Chaoyang	1501.02	1645.69	3695.97
Chaoyang County	3910.07	4083.52	6480.4
Jianping	56022.6	67057.8	87312.1
Harqin	4439.48	6515.61	8261.63
Beipiao	3453.84	4854.84	7920.63
Lingyuan	3420.2	4619.89	7947.5
Huludao	15730.8	16236.5	21181.3
Suizhong	3521.29	5384.72	7523.63
Jianchang	2947.96	3374.42	6411.73
Xingcheng	2654.89	3721.3	6527.2
Changchun	3043.62	3551.47	5898.5
Nongan	2953.33	3821.38	5895.55
Yushu	4808.98	5624.68	5788.19
Dehui	2989.98	4852.52	6947.21
Jilin	1848.49	2969.98	4352.08
Yongji	5110.97	7288.38	9620.39
Jiaohe	2921.84	3983.65	4119.21
Huadian	1804.32	2558.44	4185.2
Shulan	1712.18	2025.29	3480.9
Panshi	1589.07	1944.14	4315.61
Siping	1311.71	2035.54	4058.08
Lishu	1290.25	1655.67	3445.4
Yitong	1341.57	2549.81	4512.21
Shuangliao	2204.52	3710.33	5718.97
Gongzhuling	813.338	1444.5	3490.24
Liaoyuan	2533.72	3143.17	4821.23
Dongfeng	2304.34	3193.13	6389.87
Dongliao	1152.76	1776.66	2954.61
Tonghua	792.14	1164.87	2458.86
Tonghua County	4797.11	6031.97	10262.5
Huinan	2675.71	3983.22	6345.88
Liuhe	3146.98	2724.03	3841.1
Meihekou	2352.56	4057.73	6000.75
Jian	2307.89	3496.39	5802.49
Baishan	2712.42	3291.02	5428.23
Fusong	2802.38	3632.61	7162.8
Jingyu	2031.99	3405.46	6002.39
Changbai	2459.08	3351.79	5802.77
Linjiang	2891.11	4171.84	5993.47
Songyuan	839.771	947.083	1670.62
Qian Gorlos	4072.03	6096.84	11894.5
Changling	2779.76	4439.6	8432.42
Qianan	1348.19	2131.13	3799.13
Fuyu	1374.68	2009.23	4474.91
Baicheng	1852.48	3027.23	7002.17
Zhenlai	2167.03	3783.64	8270.05
Tongyu	47238.6	59376.9	75393
Taonan	1868.23	2636.98	4564.51
Daan	1483.44	1658.16	2765.36
Yanji	2320.7	2520.61	4611.63
Tumen	1454.46	2965.03	4165.1
Dunhua	903.647	1302.57	2812.75
Hunchun	1550.69	1706.83	4363.09
Longjing	1063.45	1384.5	2821.16
Helong	2954.32	4085.75	7523.23
Wangqing	3000.23	4639.94	8302.98
Antu	8367.72	14013	17993.7
Harbin	2262.5	4288.74	7479.59
Yilan	1174.17	2285.61	4105.77
Fangzheng	1526.61	2232.04	4551.39
Bin	1865.47	2731.34	5337.91
Bayan	1739.15	2939.68	5101.07
Mulan	963.414	1582.85	3332.75
Tonghe	832.773	1543.45	2567.73
Yanshou	1218.48	1968.24	4331.43
Shangzhi	2192.66	3763.64	7829.18
Wuchang	3999.92	4408.12	5184.24
Qiqihar	1487.43	1907.6	3280.15
Longjiang	2299.95	4575.49	9156.35
Yian	2204.57	3393.95	7155.84
Tailai	2793.61	3457.14	9224.25
Gannan	1649.03	3074.56	7249.82
Fuyu	1042.73	1956.26	4242.73
Keshan	2021.66	2146.99	3536.71
Kedong	1586.99	2434.87	3979.04
Baiquan	892.542	1050.85	2327.82
Nehe	3919.08	5716.29	11021.3
Jixi	1236.19	3238.91	5821.62
Jidong	46592	48608.9	52503.6
Hulin	2581.54	3994.73	5028.08
Mishan	2280.67	3219.44	4959.45
Hegang	1285.85	2068.61	3778.71
Luobei	4322.53	6891.56	16696.8
Suibin	1159.66	2318.85	5809.31
Shuangyashan	1711.86	2581.28	6273.14
Jixian	4641.98	8990.98	11239.7
Youyi	1358.07	2021.17	4300.22
Baoqing	1095.05	1884.08	4278.67
Raohe	1568.84	2383.29	4540.09
Daqing	1781.64	4454.17	6466
Zhaozhou	1725.08	3795.63	6622.59
Zhaoyuan	4128.89	7190.04	12759.7
Lindian	2890.17	3826.1	5085.84
Durbote	2247.48	2790.9	5972.73
Yichun	5988.25	7462.56	12577.7
Jiayin	1884.33	2996.05	6561.16
Tieli	1738.35	2645.68	6230.67
Jiamusi	1795.72	1674.63	2144.24
Huanan	2562.85	3962.85	7481.02
Huachuan	2672.87	3430.96	7607.06
Tangyuan	1813.03	2354.47	5112.34
Fuyuan	4292.5	5991.43	13927.8
Tongjiang	3991.26	6085.36	12979.8
Fujin	3279	4951.71	13745
Qitaihe	1164.14	1646	3866
Boli	2277.44	3949.53	7516.27
Mudanjiang	2601.13	4161.19	8449.52
Donglin	1901.47	4991.22	7455.7
Linkou	822.62	1741.97	3120.45
Suifenhe	1267.4	2081.69	3170.19
Hailin	1056.6	1890.83	3625.97
Ningan	1590.29	2934.38	5310.53
Muling	781.573	1483.86	2710.61
Heihe	1011.02	1857.64	3841.08
Nenjiang	3391.61	3752.66	6721.98
Xunke	3171.94	4418.58	6659.15
Sunwu	1567.51	2949.62	5495.61
Beian	5693.73	8465.64	23791.9
Wudalianchi	2631.23	4010.42	10434
Suihua	3997.9	5614.04	14441.5
Wangkui	3042.19	2830.78	4639.14
Lanxi	2368.95	3244	5617.4
Qinggang	3715.53	4541.16	8367.18
Qingan	1996	2912.46	4917.56
Mingshui	1839.1	2116.23	4159.75
Suiling	2139.22	2849.69	6001.53
Anda	4629.12	5196.94	7653.08
Zhaodong	2090.65	2722.35	4372.79
Hailun	1906.09	2510.23	4565.38
Huma	1927.07	2527.19	5662.16
Tahe	3010.54	2223.98	3934.99
Mohe	601.187	903.357	2086.11

## Sheet: Altitude
m
Shenyang	1.05087
Kangping	0.970578
Faku	2.07481
Xinmin	0.492879
Dalian	6.34984
Changhai	27.8077
Wafangdian	6.81834
Zhuanghe	7.12544
Anshan	4.92686
Taian	0.428647
Youyan	10.8724
Haicheng	4.74434
Fushun	4.19538
Fushun County	8.87335
Xinbin	11.5289
Qingyuan	9.87088
Benxi	11.9075
Benxi County	14.2026
Huanren	14.574
Dandong	6.73007
Kuandian	13.5132
Donggang	4.14674
Fengcheng	10.6791
Jinzhou	2.88029
Heishan	0.789526
Yi County	5.57728
Linghai	2.97241
Beizhen	3.07574
Yingkou	2.13104
Gaizhou	9.6191
Dashiqiao	4.94626
Fuxin	3.16653
Fuxin County	3.60695
Zhangwu	1.22673
Liaoyang	6.62329
Liaoyang County	7.87637
Dengta	2.66396
Panjin	0.475447
Panshan	0.383302
Tieling	5.74445
Tieling County	5.08307
Xifeng	7.67126
Changtu	1.28356
Diaobingshan	2.0393
Kaiyuan	6.39758
Chaoyang	4.77166
Chaoyang County	7.78693
Jianping	5.33969
Harqin	7.21959
Beipiao	5.35542
Lingyuan	9.83339
Huludao	6.87914
Suizhong	6.97391
Jianchang	9.88793
Xingcheng	5.32588
Changchun	2.47953
Nongan	0.745562
Yushu	1.13354
Dehui	1.027
Jilin	6.28324
Yongji	5.11399
Jiaohe	8.36803
Huadian	9.45095
Shulan	5.15447
Panshi	5.65118
Siping	3.24516
Lishu	1.69554
Yitong	3.45068
Shuangliao	0.690673
Gongzhuling	0.975727
Liaoyuan	3.76428
Dongfeng	4.06169
Dongliao	4.53213
Tonghua	11.6328
Tonghua County	12.4165
Huinan	5.32514
Liuhe	8.218
Meihekou	2.84258
Jian	16.3359
Baishan	13.1192
Fusong	6.63433
Jingyu	8.26773
Changbai	9.97402
Linjiang	12.1297
Songyuan	0.585585
Qian Gorlos	0.708465
Changling	0.654255
Qianan	0.547721
Fuyu	0.770095
Baicheng	0.451559
Zhenlai	0.526674
Tongyu	0.621846
Taonan	1.03471
Daan	0.526038
Yanji	10.5694
Tumen	11.3301
Dunhua	8.08391
Hunchun	10.1813
Longjing	10.4456
Helong	11.6555
Wangqing	10.0963
Antu	7.4533
Harbin	1.84691
Yilan	4.29081
Fangzheng	4.50914
Bin	4.53425
Bayan	1.80167
Mulan	3.46575
Tonghe	5.87038
Yanshou	4.418
Shangzhi	7.37472
Wuchang	4.6043
Qiqihar	0.677765
Longjiang	1.67089
Yian	0.623316
Tailai	0.578493
Gannan	0.919091
Fuyu	0.448513
Keshan	1.53939
Kedong	1.83292
Baiquan	1.55463
Nehe	1.37608
Jixi	7.25618
Jidong	5.51448
Hulin	2.02049
Mishan	2.26151
Hegang	6.22435
Luobei	4.27977
Suibin	0.494208
Shuangyashan	6.8881
Jixian	2.43339
Youyi	0.925364
Baoqing	3.53778
Raohe	3.74248
Daqing	0.50051
Zhaozhou	0.544229
Zhaoyuan	0.612648
Lindian	0.403431
Durbote	0.604455
Yichun	7.09026
Jiayin	4.98128
Tieli	8.24201
Jiamusi	2.71469
Huanan	4.19255
Huachuan	1.18625
Tangyuan	3.89208
Fuyuan	0.508233
Tongjiang	0.802103
Fujin	0.568227
Qitaihe	5.42801
Boli	4.60614
Mudanjiang	6.71923
Donglin	8.91227
Linkou	8.53401
Suifenhe	8.2172
Hailin	10.2738
Ningan	7.07437
Muling	7.58934
Heihe	3.77183
Nenjiang	3.08149
Xunke	2.77948
Sunwu	3.37463
Beian	1.87385
Wudalianchi	2.15344
Suihua	0.728473
Wangkui	1.29982
Lanxi	0.620723
Qinggang	0.696456
Qingan	2.94975
Mingshui	0.964767
Suiling	2.44923
Anda	0.429266
Zhaodong	0.525598
Hailun	1.1959
Huma	6.50931
Tahe	5.04413
Mohe	6.00179

## Sheet: Industrial development
	2012	2015	2018
Shenyang	2431	1887	1371
Kangping	483	456	54
Faku	322	341	90
Xinmin	374	270	69
Dalian	1314	1143	1355
Changhai	6	5	7
Wafangdian	791	829	168
Zhuanghe	519	404	130
Anshan	293	258	243
Taian	175	98	66
Youyan	154	105	59
Haicheng	564	453	256
Fushun	496	284	190
Fushun County	102	53	16
Xinbin	162	86	23
Qingyuan	162	126	24
Benxi	405	345	139
Benxi County	92	101	29
Huanren	67	80	26
Dandong	206	92	346
Kuandian	155	39	32
Donggang	257	185	112
Fengcheng	203	146	77
Jinzhou	201	174	147
Heishan	192	180	38
Yi County	126	146	37
Linghai	183	188	43
Beizhen	113	114	35
Yingkou	904	622	299
Gaizhou	232	127	75
Dashiqiao	311	255	232
Fuxin	384	211	123
Fuxin County	106	83	58
Zhangwu	87	63	41
Liaoyang	265	220	121
Liaoyang County	236	179	53
Dengta	200	105	35
Panjin	180	188	252
Panshan	153	148	72
Tieling	332	90	228
Tieling County	380	56	80
Xifeng	46	36	16
Changtu	326	68	30
Diaobingshan	91	24	16
Kaiyuan	421	54	40
Chaoyang	125	80	69
Chaoyang County	76	56	34
Jianping	133	73	43
Harqin	127	117	36
Beipiao	168	97	41
Lingyuan	86	87	39
Huludao	86	71	77
Suizhong	77	93	26
Jianchang	36	18	15
Xingcheng	83	87	80
Changchun	780	912	1194
Nongan	48	166	209
Yushu	60	100	139
Dehui	114	151	203
Jilin	505	485	475
Yongji	62	49	66
Jiaohe	132	122	26
Huadian	170	154	159
Shulan	113	119	65
Panshi	139	129	126
Siping	204	223	220
Lishu	66	51	15
Yitong	36	39	28
Shuangliao	72	65	34
Gongzhuling	124	166	172
Liaoyuan	152	163	154
Dongfeng	81	87	27
Dongliao	71	72	71
Tonghua	128	138	117
Tonghua County	79	101	52
Huinan	66	67	27
Liuhe	84	83	22
Meihekou	124	144	177
Jian	51	54	23
Baishan	93	133	129
Fusong	85	90	48
Jingyu	49	55	56
Changbai	32	32	29
Linjiang	64	65	46
Songyuan	150	166	163
Qian Gorlos	121	138	78
Changling	87	104	66
Qianan	92	93	84
Fuyu	110	113	61
Baicheng	91	103	104
Zhenlai	54	59	40
Tongyu	36	43	39
Taonan	67	52	49
Daan	56	72	53
Yanji	63	75	71
Tumen	37	36	31
Dunhua	109	119	96
Hunchun	100	100	57
Longjing	38	28	14
Helong	31	27	21
Wangqing	50	53	18
Antu	29	30	15
Harbin	637	720	710
Yilan	32	52	23
Fangzheng	34	49	47
Bin	51	84	56
Bayan	23	36	29
Mulan	16	28	23
Tonghe	19	32	29
Yanshou	25	45	37
Shangzhi	104	129	65
Wuchang	101	217	189
Qiqihar	167	183	126
Longjiang	11	16	19
Yian	12	26	21
Tailai	13	18	19
Gannan	11	17	22
Fuyu	17	18	23
Keshan	11	15	14
Kedong	13	14	14
Baiquan	17	19	14
Nehe	30	35	39
Jixi	68	65	61
Jidong	26	60	20
Hulin	10	23	27
Mishan	18	21	29
Hegang	120	73	85
Luobei	13	17	21
Suibin	6	8	6
Shuangyashan	88	40	46
Jixian	46	25	34
Youyi	12	12	12
Baoqing	41	40	41
Raohe	6	6	5
Daqing	318	243	230
Zhaozhou	39	55	61
Zhaoyuan	26	62	84
Lindian	10	4	11
Durbote	20	27	31
Yichun	80	76	47
Jiayin	4	4	3
Tieli	28	31	14
Jiamusi	113	139	92
Huanan	39	50	38
Huachuan	38	44	36
Tangyuan	32	34	21
Fuyuan	6	5	4
Tongjiang	21	29	15
Fujin	63	56	22
Qitaihe	82	52	65
Boli	31	29	24
Mudanjiang	111	98	89
Donglin	28	31	31
Linkou	44	50	24
Suifenhe	24	17	37
Hailin	88	98	36
Ningan	84	93	35
Muling	86	97	37
Heihe	29	27	23
Nenjiang	21	21	21
Xunke	6	6	8
Sunwu	4	4	6
Beian	14	27	36
Wudalianchi	8	9	8
Suihua	19	36	71
Wangkui	18	31	10
Lanxi	19	25	17
Qinggang	11	18	22
Qingan	19	26	27
Mingshui	8	13	9
Suiling	18	25	15
Anda	49	61	47
Zhaodong	52	79	45
Hailun	26	36	33
Huma	4	3	1
Tahe	6	5	3
Mohe	10	8	6

## Sheet: The secondary industry
%	2012	2015	2018
Shenyang	0.4901	0.4537	0.389
Kangping	0.541644	0.534029	0.334121
Faku	0.624432	0.620532	0.376356
Xinmin	0.564621	0.584528	0.32593
Dalian	0.4716	0.5056	0.4027
Changhai	0.102258	0.0829754	0.0822252
Wafangdian	0.663464	0.614251	0.533299
Zhuanghe	0.600356	0.472166	0.496285
Anshan	0.522	0.4684	0.514
Taian	0.527505	0.509849	0.376063
Youyan	0.555668	0.478303	0.354526
Haicheng	0.488109	0.464443	0.30005
Fushun	0.6101	0.5058	0.5938
Fushun County	0.558827	0.529502	0.432835
Xinbin	0.456587	0.36132	0.22916
Qingyuan	0.553661	0.431259	0.228904
Benxi	0.6318	0.5181	0.4997
Benxi County	0.590166	0.549698	0.347455
Huanren	0.495793	0.459862	0.338063
Dandong	0.461	0.3661	0.2996
Kuandian	0.522598	0.380244	0.246465
Donggang	0.479198	0.395967	0.303881
Fengcheng	0.572747	0.437843	0.306306
Jinzhou	0.5172	0.4309	0.4309
Heishan	0.314684	0.335757	0.141817
Yi County	0.601909	0.438722	0.329093
Linghai	0.595779	0.523711	0.298778
Beizhen	0.356904	0.359251	0.149688
Yingkou	0.568	0.5289	0.4322
Gaizhou	0.483917	0.393997	0.321569
Dashiqiao	0.604132	0.54842	0.545468
Fuxin	0.621	0.5537	0.3756
Fuxin County	0.323339	0.19218	0.188712
Zhangwu	0.243546	0.232107	0.16506
Liaoyang	0.5683	0.5233	0.585
Liaoyang County	0.747531	0.607535	0.347579
Dengta	0.671696	0.57769	0.37719
Panjin	0.7342	0.5434	0.4464
Panshan	0.573548	0.432794	0.48788
Tieling	0.6582	0.3709	0.331
Tieling County	0.642229	0.305399	0.338606
Xifeng	0.414593	0.217688	0.0926271
Changtu	0.379584	0.249321	0.148356
Diaobingshan	0.6856	0.62824	0.687212
Kaiyuan	0.585482	0.194606	0.200631
Chaoyang	0.4748	0.3219	0.3113
Chaoyang County	0.440824	0.298263	0.229996
Jianping	0.540293	0.361658	0.193655
Harqin	0.450528	0.294504	0.232684
Beipiao	0.548438	0.349476	0.233326
Lingyuan	0.4454	0.278443	0.272798
Huludao	0.5747	0.5055	0.4952
Suizhong	0.410136	0.311182	0.308102
Jianchang	0.401761	0.233503	0.219708
Xingcheng	0.468454	0.348193	0.135956
Changchun	0.5766	0.5526	0.5333
Nongan	0.295309	0.29642	0.288326
Yushu	0.256623	0.264223	0.279618
Dehui	0.393989	0.394532	0.382208
Jilin	0.5137	0.4671	0.3568
Yongji	0.407244	0.40599	0.342357
Jiaohe	0.502537	0.47168	0.346445
Huadian	0.58795	0.538144	0.359891
Shulan	0.304812	0.309414	0.245295
Panshi	0.488108	0.416967	0.339353
Siping	0.6139	0.6763	0.5578
Lishu	0.344476	0.297628	0.167013
Yitong	0.268689	0.354243	0.0934031
Shuangliao	0.533596	0.478872	0.252443
Gongzhuling	0.377228	0.407101	0.374
Liaoyuan	0.5912	0.5849	0.4493
Dongfeng	0.560657	0.536485	0.536178
Dongliao	0.62176	0.609569	0.509077
Tonghua	0.6504	0.6773	0.3703
Tonghua County	0.536298	0.542019	0.442094
Huinan	0.414773	0.425001	0.312934
Liuhe	0.447388	0.467523	0.238502
Meihekou	0.488178	0.489466	0.430987
Jian	0.408292	0.417293	0.126167
Baishan	0.6253	0.5797	0.4775
Fusong	0.520719	0.501692	0.373371
Jingyu	0.603114	0.567171	0.460571
Changbai	0.445444	0.479727	0.442323
Linjiang	0.527726	0.540531	0.491926
Songyuan	0.7046	0.6324	0.3816
Qian Gorlos	0.517814	0.347775	0.216223
Changling	0.411438	0.377533	0.246267
Qianan	0.632257	0.616111	0.482471
Fuyu	0.37956	0.370539	0.218091
Baicheng	0.4038	0.1978	0.1574
Zhenlai	0.469138	0.454586	0.337517
Tongyu	0.375864	0.350912	0.221361
Taonan	0.418029	0.452227	0.267179
Daan	0.556522	0.565366	0.429304
Yanji	0.457047	0.416317	0.325298
Tumen	0.589895	0.568374	0.294239
Dunhua	0.48236	0.472327	0.246671
Hunchun	0.712394	0.705852	0.484349
Longjing	0.400993	0.387324	0.145614
Helong	0.620844	0.604448	0.224556
Wangqing	0.501757	0.467707	0.125675
Antu	0.34924	0.346086	0.124635
Harbin	0.3904	0.3384	0.2817
Yilan	0.294785	0.332164	0.198663
Fangzheng	0.301136	0.305975	0.163969
Bin	0.411272	0.360547	0.318422
Bayan	0.186152	0.187555	0.143218
Mulan	0.189317	0.128544	0.0979097
Tonghe	0.229984	0.180555	0.122107
Yanshou	0.271439	0.258197	0.222073
Shangzhi	0.380947	0.286896	0.202565
Wuchang	0.292078	0.300049	0.272018
Qiqihar	0.4725	0.3124	0.2783
Longjiang	0.245953	0.304585	0.257171
Yian	0.264343	0.324887	0.14369
Tailai	0.268926	0.183332	0.202791
Gannan	0.129307	0.20496	0.213888
Fuyu	0.357178	0.269216	0.321538
Keshan	0.251613	0.249997	0.228784
Kedong	0.375837	0.444186	0.510022
Baiquan	0.260577	0.316003	0.254836
Nehe	0.314041	0.296204	0.179988
Jixi	0.603	0.4202	0.4645
Jidong	0.450817	0.268558	0.201161
Hulin	0.191642	0.132243	0.110637
Mishan	0.301869	0.181834	0.144878
Hegang	0.6829	0.4858	0.5136
Luobei	0.142854	0.152975	0.166303
Suibin	0.0614558	0.052891	0.0492418
Shuangyashan	0.649	0.305	0.300608
Jixian	0.505051	0.23349	0.218309
Youyi	0.433217	0.241041	0.204255
Baoqing	0.330735	0.157132	0.162138
Raohe	0.126508	0.0898159	0.0803106
Daqing	0.8373	0.6851	0.5875
Zhaozhou	0.667611	0.502866	0.292916
Zhaoyuan	0.506794	0.513318	0.118894
Lindian	0.507561	0.378424	0.105018
Durbote	0.596225	0.447537	0.19138
Yichun	0.3978	0.2094	0.2271
Jiayin	0.197493	0.117868	0.107185
Tieli	0.245444	0.1818	0.151105
Jiamusi	0.3659	0.2768	0.176174
Huanan	0.312875	0.264247	0.245335
Huachuan	0.336102	0.338768	0.287738
Tangyuan	0.316425	0.301921	0.339752
Fuyuan	0.0710766	0.0625148	0.040513
Tongjiang	0.103434	0.0883478	0.0963663
Fujin	0.229516	0.167754	0.228222
Qitaihe	0.6105	0.4136	0.4401
Boli	0.480802	0.228641	0.258336
Mudanjiang	0.4669	0.3569	0.3479
Donglin	0.286771	0.262945	0.240259
Linkou	0.29184	0.322932	0.347955
Suifenhe	0.136567	0.111762	0.105203
Hailin	0.489048	0.464974	0.464562
Ningan	0.367769	0.373956	0.359938
Muling	0.573619	0.502433	0.504323
Heihe	0.2562	0.2818	0.3159
Nenjiang	0.173491	0.138388	0.118745
Xunke	0.140345	0.139177	0.207162
Sunwu	0.130176	0.132281	0.147094
Beian	0.212856	0.208761	0.205704
Wudalianchi	0.0952444	0.08207	0.0905245
Suihua	0.1182	0.2639	0.2771
Wangkui	0.245048	0.30173	0.34753
Lanxi	0.19963	0.297915	0.32027
Qinggang	0.352162	0.345076	0.332834
Qingan	0.29008	0.304451	0.268966
Mingshui	0.405528	0.361754	0.389276
Suiling	0.246294	0.220751	0.294976
Anda	0.49912	0.485164	0.359294
Zhaodong	0.43254	0.454918	0.375484
Hailun	0.238704	0.24577	0.209895
Huma	0.237743	0.0800799	0.0777444
Tahe	0.186222	0.0690729	0.0700751
Mohe	0.286105	0.116115	0.166357

## Sheet: The tertiary industry
%	2012	2015	2018
Shenyang	0.4928	0.5307	0.5889
Kangping	0.272817	0.281175	0.425032
Faku	0.214994	0.228122	0.441867
Xinmin	0.256054	0.226662	0.385311
Dalian	0.5073	0.4706	0.568
Changhai	0.244949	0.376287	0.38516
Wafangdian	0.238331	0.287704	0.362182
Zhuanghe	0.247375	0.332974	0.330344
Anshan	0.4698	0.5239	0.4789
Taian	0.303043	0.275536	0.397401
Youyan	0.306276	0.355421	0.443316
Haicheng	0.457247	0.478304	0.634091
Fushun	0.366	0.464	0.3917
Fushun County	0.24034	0.256873	0.311985
Xinbin	0.339147	0.405529	0.464202
Qingyuan	0.276019	0.357643	0.492565
Benxi	0.3486	0.4606	0.4788
Benxi County	0.286647	0.324596	0.517612
Huanren	0.348728	0.383522	0.477705
Dandong	0.5082	0.589	0.6591
Kuandian	0.337777	0.399076	0.472535
Donggang	0.375201	0.372232	0.401411
Fengcheng	0.35889	0.436077	0.554543
Jinzhou	0.4407	0.5366	0.5501
Heishan	0.389048	0.336497	0.473339
Yi County	0.203779	0.341739	0.387666
Linghai	0.200113	0.258844	0.368156
Beizhen	0.304894	0.317746	0.493211
Yingkou	0.3995	0.4421	0.5396
Gaizhou	0.355124	0.414044	0.429565
Dashiqiao	0.311522	0.337233	0.348304
Fuxin	0.3581	0.4262	0.6106
Fuxin County	0.265618	0.394203	0.444285
Zhangwu	0.28115	0.295012	0.369303
Liaoyang	0.4052	0.4451	0.3878
Liaoyang County	0.155437	0.287057	0.403286
Dengta	0.213678	0.316609	0.422975
Panjin	0.2612	0.452	0.4812
Panshan	0.187426	0.248635	0.259659
Tieling	0.3133	0.5744	0.6357
Tieling County	0.258739	0.39307	0.425028
Xifeng	0.300675	0.35353	0.474349
Changtu	0.367163	0.320791	0.41232
Diaobingshan	0.275306	0.308604	0.284672
Kaiyuan	0.319271	0.411516	0.467071
Chaoyang	0.4481	0.5814	0.6178
Chaoyang County	0.297975	0.391036	0.470808
Jianping	0.281983	0.371882	0.550598
Harqin	0.266421	0.369667	0.458533
Beipiao	0.253961	0.36635	0.511839
Lingyuan	0.336791	0.421384	0.471141
Huludao	0.3543	0.4282	0.4587
Suizhong	0.336719	0.388463	0.361354
Jianchang	0.340191	0.517352	0.518918
Xingcheng	0.3774	0.491368	0.63944
Changchun	0.4141	0.4308	0.455
Nongan	0.424516	0.469345	0.529436
Yushu	0.460784	0.47687	0.54725
Dehui	0.415482	0.428819	0.49047
Jilin	0.4519	0.4983	0.628
Yongji	0.407186	0.398707	0.548059
Jiaohe	0.321371	0.342588	0.517646
Huadian	0.382385	0.291627	0.481762
Shulan	0.41215	0.409511	0.536889
Panshi	0.353622	0.391637	0.534307
Siping	0.354	0.2783	0.4161
Lishu	0.370852	0.295813	0.495596
Yitong	0.452815	0.319088	0.605415
Shuangliao	0.257734	0.247424	0.424274
Gongzhuling	0.339856	0.361211	0.453
Liaoyuan	0.3959	0.406	0.544
Dongfeng	0.228399	0.283323	0.360541
Dongliao	0.208808	0.238753	0.368791
Tonghua	0.3321	0.3086	0.6083
Tonghua County	0.371154	0.384769	0.527383
Huinan	0.36797	0.391033	0.49096
Liuhe	0.343482	0.332852	0.495585
Meihekou	0.411331	0.432715	0.517873
Jian	0.489351	0.488838	0.797605
Baishan	0.3248	0.3679	0.4726
Fusong	0.340733	0.365478	0.497003
Jingyu	0.288106	0.325218	0.44402
Changbai	0.401305	0.389857	0.455564
Linjiang	0.388167	0.375608	0.428003
Songyuan	0.264	0.3314	0.5895
Qian Gorlos	0.325753	0.420803	0.604622
Changling	0.318636	0.354722	0.555271
Qianan	0.253978	0.261133	0.414478
Fuyu	0.392859	0.396042	0.615582
Baicheng	0.4457	0.6775	0.7034
Zhenlai	0.308887	0.33737	0.408514
Tongyu	0.41986	0.465862	0.58149
Taonan	0.347889	0.356465	0.499645
Daan	0.297787	0.293065	0.402162
Yanji	0.524453	0.565776	0.662483
Tumen	0.367103	0.389499	0.659086
Dunhua	0.339705	0.350758	0.613395
Hunchun	0.245906	0.253451	0.459196
Longjing	0.472528	0.487263	0.73665
Helong	0.27382	0.281811	0.610605
Wangqing	0.317305	0.354398	0.651929
Antu	0.529413	0.53774	0.763793
Harbin	0.5868	0.5984	0.6779
Yilan	0.409689	0.390729	0.63106
Fangzheng	0.379527	0.374105	0.47618
Bin	0.408535	0.467432	0.559941
Bayan	0.308118	0.499156	0.656225
Mulan	0.495561	0.557052	0.646095
Tonghe	0.44078	0.498186	0.543508
Yanshou	0.41289	0.41505	0.556344
Shangzhi	0.418119	0.444328	0.53807
Wuchang	0.419513	0.442116	0.495933
Qiqihar	0.4895	0.6467	0.6854
Longjiang	0.240775	0.260254	0.294998
Yian	0.257924	0.250771	0.361681
Tailai	0.304335	0.359309	0.366045
Gannan	0.317784	0.298544	0.297576
Fuyu	0.22235	0.254199	0.291133
Keshan	0.320619	0.339157	0.401301
Kedong	0.226761	0.199449	0.187797
Baiquan	0.307198	0.320673	0.432309
Nehe	0.342241	0.364427	0.430343
Jixi	0.3375	0.4899	0.489
Jidong	0.312445	0.355418	0.442793
Hulin	0.250367	0.247961	0.271707
Mishan	0.314609	0.378062	0.43068
Hegang	0.2578	0.4176	0.4346
Luobei	0.206754	0.295348	0.330535
Suibin	0.183759	0.250798	0.274407
Shuangyashan	0.3283	0.6584	0.4112
Jixian	0.166972	0.482299	0.475364
Youyi	0.232501	0.357341	0.33004
Baoqing	0.141805	0.268774	0.276396
Raohe	0.144141	0.194306	0.236792
Daqing	0.1517	0.2906	0.3907
Zhaozhou	0.104502	0.291676	0.317232
Zhaoyuan	0.212323	0.244469	0.462871
Lindian	0.184806	0.276609	0.377627
Durbote	0.162818	0.23256	0.361253
Yichun	0.3379	0.4347	0.4775
Jiayin	0.22058	0.273403	0.359145
Tieli	0.273493	0.316833	0.345416
Jiamusi	0.578	0.6596	0.4476
Huanan	0.287847	0.308153	0.324111
Huachuan	0.184863	0.203367	0.18195
Tangyuan	0.232005	0.252256	0.269198
Fuyuan	0.193766	0.243973	0.204223
Tongjiang	0.205199	0.205858	0.252683
Fujin	0.204173	0.279391	0.378174
Qitaihe	0.3174	0.4781	0.479
Boli	0.313924	0.450521	0.474041
Mudanjiang	0.4856	0.5945	0.6115
Donglin	0.469048	0.507521	0.593412
Linkou	0.326898	0.297941	0.369014
Suifenhe	0.857756	0.880629	0.884962
Hailin	0.285771	0.322268	0.389454
Ningan	0.324088	0.342588	0.388246
Muling	0.249291	0.329675	0.373025
Heihe	0.4114	0.4075	0.6434
Nenjiang	0.304914	0.353712	0.395601
Xunke	0.234389	0.249282	0.24472
Sunwu	0.350635	0.3575	0.375039
Beian	0.406964	0.460571	0.518565
Wudalianchi	0.247054	0.263393	0.299815
Suihua	0.3016	0.2714	0.2901
Wangkui	0.182398	0.167459	0.200392
Lanxi	0.242411	0.222263	0.230034
Qinggang	0.164023	0.153473	0.138619
Qingan	0.267167	0.251361	0.276395
Mingshui	0.152673	0.132133	0.173585
Suiling	0.181971	0.217152	0.280702
Anda	0.319641	0.333932	0.505606
Zhaodong	0.361351	0.333262	0.398256
Hailun	0.22802	0.244601	0.239736
Huma	0.195113	0.288225	0.383825
Tahe	0.310189	0.326898	0.407852
Mohe	0.408497	0.436596	0.489005

## Sheet: Fiscal expenditure
10000 yuan	2012	2018
Shenyang	6375775	4602511
Kangping	241721	273924
Faku	345950	304281
Xinmin	371284	420729
Dalian	7011240	8327834
Changhai	67794	105658
Wafangdian	762440	891962
Zhuanghe	581231	689444
Anshan	2016618	1836904
Taian	126473	197937
Youyan	231717	297747
Haicheng	494536	440509
Fushun	1409594	1533199
Fushun County	137058	124197
Xinbin	214183	218212
Qingyuan	241180	220562
Benxi	1222999	1076889
Benxi County	280875	192490
Huanren	251807	245242
Dandong	835718	24375
Kuandian	314274	277069
Donggang	411512	459905
Fengcheng	407872	365955
Jinzhou	996844	1380874
Heishan	260817	368208
Yi County	222419	314144
Linghai	329222	331979
Beizhen	238043	290235
Yingkou	1374110	1476218
Gaizhou	304289	379791
Dashiqiao	387672	421638
Fuxin	930665	871027
Fuxin County	310735	424283
Zhangwu	212592	294908
Liaoyang	854646	1110636
Liaoyang County	262586	224785
Dengta	256718	258704
Panjin	1015936	1758530
Panshan	315909	296439
Tieling	631610	170377
Tieling County	211545	252495
Xifeng	162319	208987
Changtu	389900	539905
Diaobingshan	154563	134085
Kaiyuan	468327	272797
Chaoyang	238657	834856
Chaoyang County	254404	372224
Jianping	370702	357326
Harqin	219758	294536
Beipiao	376364	432978
Lingyuan	288485	388300
Huludao	826523	562434
Suizhong	325800	381429
Jianchang	209399	339737
Xingcheng	250300	429780
Changchun	4058002	6820978
Nongan	367430	754845
Yushu	405150	776387
Dehui	342647	591219
Jilin	1648067	2159377
Yongji	190230	325106
Jiaohe	204559	376656
Huadian	288974	378337
Shulan	256273	494422
Panshi	261304	385530
Siping	613682	674802
Lishu	284273	609097
Yitong	200720	408188
Shuangliao	201957	414035
Gongzhuling	415926	798199
Liaoyuan	466367	495271
Dongfeng	180000	345000
Dongliao	180168	372006
Tonghua	530578	660802
Tonghua County	210188	275587
Huinan	211555	332875
Liuhe	246099	317177
Meihekou	352243	616469
Jian	210811	22361
Baishan	668511	740758
Fusong	273804	377573
Jingyu	140206	237888
Changbai	136650	248139
Linjiang	181758	311400
Songyuan	545251	714676
Qian Gorlos	279791	538395
Changling	221583	551332
Qianan	188322	342201
Fuyu	190912	530094
Baicheng	442363	770610
Zhenlai	232473	379670
Tongyu	232864	589118
Taonan	243601	535364
Daan	275776	433799
Yanji	362705	627516
Tumen	117960	234070
Dunhua	343035	585153
Hunchun	258819	338280
Longjing	171479	267778
Helong	168241	7641
Wangqing	216934	468094
Antu	160563	417434
Harbin	4381262	6724561
Yilan	202748	329684
Fangzheng	122942	187475
Bin	250119	381276
Bayan	232856	430840
Mulan	147164	234979
Tonghe	153989	206331
Yanshou	146887	253079
Shangzhi	211378	340000
Wuchang	298476	335845
Qiqihar	969684	1683579
Longjiang	222083	411995
Yian	74939	149907
Tailai	137696	247279
Gannan	173447	328829
Fuyu	189253	259917
Keshan	170967	327531
Kedong	142254	269263
Baiquan	78253	468084
Nehe	270188	433962
Jixi	431696	779145
Jidong	71176	238492
Hulin	180077	272308
Mishan	195577	322595
Hegang	570072	750440
Luobei	115971	214150
Suibin	45114	191972
Shuangyashan	483918	676191
Jixian	147286	233614
Youyi	65907	83471
Baoqing	133211	319440
Raohe	106949	188551
Daqing	1414226	1983658
Zhaozhou	118553	269016
Zhaoyuan	109958	264742
Lindian	70780	226897
Durbote	96295	262473
Yichun	578597	1136135
Jiayin	87429	165493
Tieli	150967	265157
Jiamusi	521556	859249
Huanan	203059	395791
Huachuan	149733	225253
Tangyuan	147362	256335
Fuyuan	145238	213047
Tongjiang	170879	238686
Fujin	262391	539575
Qitaihe	451431	656360
Boli	157148	286391
Mudanjiang	833714	945402
Donglin	197981	217121
Linkou	167311	279784
Suifenhe	196592	204846
Hailin	201709	224738
Ningan	217913	310321
Muling	209971	305229
Heihe	295050	247881
Nenjiang	235283	490795
Xunke	102140	261855
Sunwu	38288	182933
Beian	239706	410611
Wudalianchi	187773	345733
Suihua	124479	433436
Wangkui	93397	365957
Lanxi	197230	376509
Qinggang	187690	375813
Qingan	184737	312203
Mingshui	170263	324976
Suiling	149672	304388
Anda	327189	368720
Zhaodong	415176	457567
Hailun	265052	634645
Huma	84214	125295
Tahe	45301	79446
Mohe	86928	35706

## Sheet: Resident deposits
10000 yuan	2012	2015	2018
Shenyang	40132652	53070219	68563934
Kangping	441917	691969	881355
Faku	577093	886023	1126223
Xinmin	1086437	1716490	2175921
Dalian	32702561	39098265	49647999
Changhai	307442	357953	437182
Wafangdian	3515824	4521622	5562928
Zhuanghe	2579513	3676449	4825696
Anshan	9087817	11804994	15140976
Taian	565756	967646	1444247
Youyan	1092529	1657000	2282940
Haicheng	3605000	5298915	7217332
Fushun	6873008	9075888	11304257
Fushun County	242654	345263	312653
Xinbin	598837	813723	1141391
Qingyuan	607064	552709	1167134
Benxi	4537879	5610964	6825244
Benxi County	741034	982403	1201188
Huanren	310966	982653	1198837
Dandong	4579650	5696598	8545652
Kuandian	934983	1253113	1880366
Donggang	1959955	2889532	4006573
Fengcheng	1460291	2033164	2944744
Jinzhou	5454604	6678923	14107945
Heishan	954842	1502228	2082811
Yi County	595813	851996	1248585
Linghai	970007	1378622	2024605
Beizhen	972045	1606139	2323384
Yingkou	5011910	7238968	10304957
Gaizhou	1155898	1681040	2476000
Dashiqiao	1894741	2731189	3875161
Fuxin	2840019	4268117	5666712
Fuxin County	797326	1116495	1352146
Zhangwu	509582	794593	1005582
Liaoyang	4531028	5776541	7572761
Liaoyang County	1091097	1552564	2103500
Dengta	1191326	1505018	1878708
Panjin	5241275	7356868	10784123
Panshan	700811	1041496	1263774
Tieling	2896104	3847785	4845231
Tieling County	962669	441511	56515
Xifeng	415272	581407	819701
Changtu	956756	1637120	2258649
Diaobingshan	967815	1316615	1649079
Kaiyuan	968245	1376442	1877387
Chaoyang	5771645	4432888	6483872
Chaoyang County	270754	680141	889291
Jianping	1244302	1577977	2326000
Harqin	642739	883248	1308025
Beipiao	989634	1398831	1887380
Lingyuan	1281321	1838818	2439548
Huludao	4326249	3304835	7227437
Suizhong	1260494	1844228	2710359
Jianchang	647254	928499	1349728
Xingcheng	1192908	1760213	2463035
Changchun	22643744	32148083	41990711
Nongan	1296227	2141150	3024412
Yushu	1091232	1722896	2340077
Dehui	1339522	1915624	2577187
Jilin	7598131	10788700	13414192
Yongji	515138	904037	1160186
Jiaohe	518745	1016016	1280060
Huadian	726318	975757	1247097
Shulan	732221	1147288	1539579
Panshi	640549	921825	1079506
Siping	2180667	2833512	3651829
Lishu	715706	1236667	1729452
Yitong	519779	656580	1029996
Shuangliao	357522	662327	377394
Gongzhuling	1243058	2381764	3290979
Liaoyuan	1426433	1943788	2506212
Dongfeng	568275	873654	1190885
Dongliao	415131	569193	835618
Tonghua	1682220	2192458	2808965
Tonghua County	493952	696863	906385
Huinan	588561	843114	1082804
Liuhe	529592	709994	884042
Meihekou	1203746	1880487	2455671
Jian	502792	830100	1148233
Baishan	1781846	2127985	2689328
Fusong	666719	898656	1111000
Jingyu	216203	327667	396610
Changbai	231982	405380	358020
Linjiang	386654	510752	668616
Songyuan	1800028	2385838	3169047
Qian Gorlos	1020799	1537717	2137265
Changling	394183	652108	1038858
Qianan	320317	487737	606799
Fuyu	514077	827687	1212881
Baicheng	1137775	1619016	1981917
Zhenlai	337699	496268	683144
Tongyu	263922	408713	1366635
Taonan	371326	574055	831800
Daan	521529	742703	977718
Yanji	3012988	4041695	5116593
Tumen	372936	453611	582607
Dunhua	1165548	1586535	1987380
Hunchun	734779	1009878	1304901
Longjing	443782	585185	766223
Helong	372700	475084	547831
Wangqing	524417	711637	920567
Antu	508363	717725	635054
Harbin	27651260	36645883	44391017
Yilan	400523	654981	885423
Fangzheng	488840	581550	822917
Bin	572055	888197	1279202
Bayan	560757	884371	1142926
Mulan	214608	356882	479781
Tonghe	295929	428870	589323
Yanshou	262736	393228	528080
Shangzhi	905169	1297003	1759522
Wuchang	989926	1521878	1993789
Qiqihar	5321282	6529083	7861579
Longjiang	342863	581237	861600
Yian	326617	546176	691847
Tailai	201709	375450	560352
Gannan	335614	563339	802612
Fuyu	302059	508353	686970
Keshan	419850	641567	772225
Kedong	219406	354515	496798
Baiquan	336104	500174	737670
Nehe	548316	905122	1200157
Jixi	2868527	2930854	4541354
Jidong	443591	660081	846800
Hulin	806964	1266956	1434101
Mishan	892799	1369252	1616686
Hegang	2339697	2529015	3330438
Luobei	462251	687827	868567
Suibin	213127	463800	520495
Shuangyashan	2040992	2168232	2627112
Jixian	474956	730533	924045
Youyi	355049	533045	676443
Baoqing	550515	740031	1203964
Raohe	217495	376549	431087
Daqing	10060015	11724258	14087006
Zhaozhou	390926	586648	784735
Zhaoyuan	437651	619223	904403
Lindian	297813	445627	564957
Durbote	289058	421808	534693
Yichun	2235734	2856493	3416279
Jiayin	145682	217952	246118
Tieli	716128	994546	1279174
Jiamusi	3062634	4045820	4951594
Huanan	416460	504122	928846
Huachuan	174355	345329	462383
Tangyuan	269223	474646	617349
Fuyuan	170305	314139	325026
Tongjiang	182614	350244	412668
Fujin	466010	954098	1191947
Qitaihe	1792929	1949198	2555918
Boli	446044	590117	736208
Mudanjiang	3758808	4158383	4037036
Donglin	708006	805145	1140783
Linkou	437426	611396	801685
Suifenhe	781272	854957	975768
Hailin	723311	982057	1327920
Ningan	679477	940050	1277794
Muling	447818	558614	692500
Heihe	933508	1144633	1756593
Nenjiang	542076	790931	1061949
Xunke	180923	291596	355656
Sunwu	156280	232251	292173
Beian	774437	977970	1464046
Wudalianchi	510730	782165	1013925
Suihua	1520741	2280721	2870012
Wangkui	342763	579913	820789
Lanxi	321693	532743	777923
Qinggang	296926	502644	738501
Qingan	390298	668839	897951
Mingshui	223531	287313	565544
Suiling	362756	579883	830541
Anda	653488	940243	1284068
Zhaodong	896518	1512634	1431532
Hailun	565121	888724	1399534
Huma	119598	157933	179583
Tahe	222879	335950	379169
Mohe	226684	277889	290877

[truncated: 1 more sheets: Population aging]
